# Supplementary material for: From Trophic Magnification Factors to Multimedia Activity Ratios: Chemometers as Versatile Tools to Study the Fate of Hydrophobic Organic Compounds in Aquatic Ecosystems
Source: Environ Sci Technol. 2024 Nov 11;58(47):21046–57. doi: 10.1021/acs.est.4c07940 (PMC11603764; doi:10.1021/acs.est.4c07940)
Supplement: Supplementary file 2 — es4c07940_si_002.xlsx [file es4c07940_si_002.xlsx]

## Sheet: Table of Contents
	Electronic Supporting Information
	From trophic magnification factors to multimedia activity ratios: chemometers as a versatile tool to study the fate of hydrophobic organic compounds in aquatic ecosystems
	Elisa Rojo-Nietoa,*, Theo Wernickea, Melis Muza, and Annika Jahnkea,b
	a Department of Exposure Science, Helmholtz Centre for Environmental Research - UFZ, Permoserstr. 15, 04318 Leipzig, Germany
	b Institute for Environmental Research, RWTH Aachen University, 52074 Aachen, Germany
	*Email: elisa.rojo-nieto@ufz.de
	Summary: 11 Sheets, 10 Tables.
	Table of contents:
	Table S1. Further information on the samples studied, including species, tissue, lipid content and stable isotope ratios.
	Table S2. Details related to the tissues sampled with chemometers, chemometers' dimensions and Trophic Levels (TL).
	Table S3. List of target chemicals, their compound categories, CAS number, chemical formula and the respective internal standards used for quantification.
	Table S4. MDL (Method Detection Limits) in biota and octanol-water partition coefficients (log KOW).
	Table S5. Analytical results of the average chemical concentrations per sample in biota in CPDMS (pganalyte/gPDMS).
	Table S6. Analytical results of the chemical concentrations in biota in CPDMS for the replicates (pganalyte/gPDMS).
	Table S7. Silicone/silicone partition coefficients (KSilDC/SilSPP) applied.
	Table S8: MDL for silicone-coated jar chemometers.
	Table S9: Parameters used for the contaminant mass ratio (CMR) calibration approach and the modeling of uptake from water.
	Table S10. Estimated variations in silicone-water partition coefficients (log Ksw) in freshwater as a result of temperature differences

## Sheet: Table S1
Table S1. Further information on the samples analyzed, including species, tissue, lipid content and stable isotope ratios.
Species	tissue	Lipid content %	d 15N/14N [per mil] calib.	STDEV	d 13C/12C [per mil] calib.	STDEV
pikeperch	muscle	0.384133	11.5867	0.0395769	-27.9468	0.0291433
pikeperch	muscle	0.662432	12.1335	0.170442	-28.4036	0.0535942
pikeperch	muscle	0.630286	11.7466	0.0345977	-27.3037	0.201716
pikeperch	muscle	0.713296	11.9619	0.0309892	-28.3896	0.0326241
perch	muscle	0.606357	11.8412	0.154448	-28.3783	0.0572917
perch	muscle	0.456458	11.7111	0.029023	-28.6416	0.0165227
perch	muscle	0.645382	11.7078	0.0768266	-28.1073	0.0569298
perch	muscle	0.542648	11.4068	0.0487476	-27.9076	0.0401497
perch	muscle	0.618728	11.8833	0.0738196	-28.3653	0.0561635
perch	muscle	0.669439	11.3122	0.0900666	-27.1395	0.0383536
perch	muscle	0.68079	12.0101	0.0697448	-28.325	0.145709
perch	muscle	0.561167	12.2826	0.0869387	-28.4179	0.0216333
perch	muscle	0.449799	11.7419	0.0225019	-27.5703	0.0535288
perch	muscle	0.603938	11.8894	0.0488092	-27.7637	0.01249
perch	muscle	0.808647	10.8711	0.0459601	-28.7788	0.143643
perch	muscle	2.57049	11.8469	0.0582752	-27.9349	0.0880814
bream	muscle	0.741602	9.52215	0.0489524	-32.292	0.0886961
bream	muscle	0.612883	9.49774	0.0395517	-29.0122	0.064467
bream	muscle	0.683445	9.08242	0.142521	-32.1741	0.0546717
roach	muscle	1.31023	9.3175	0.11537	-27.4854	0.0980833
roach	muscle	0.899191	9.31416	0.0602522	-29.5914	0.037
roach	muscle	0.784014	10.507	0.0774683	-28.4625	0.0336502
perch	muscle	0.671698	11.9138	0.0691761	-27.8743	0.0990471
perch	muscle	0.585291	11.4811	0.107449	-27.8523	0.110528
pikeperch	muscle	0.475408	11.9907	0.0579511	-27.8393	0.129466
bream	muscle	0.757204	9.86759	0.0480416	-32.0942	0.0703633
pikeperch	muscle	0.569063	12.8471	0.00264575	-28.7442	0.0600028
roach	muscle	0.786354	9.17104	0.022301	-29.1127	0.0355293
roach	muscle	0.740619	9.75556	0.0274651	-28.9056	0.107742
pike	muscle	0.490527	10.7019	0.0255799	-27.7804	0.0330202
perch	muscle	0.68897	11.0771	0.00321455	-28.366	0.0725465
perch	full body	0.577804	10.738	0.121459	-29.6996	0.0340343
pikeperch	muscle	0.696822	11.789	0.0355012	-28.104	0.0810699
roach	full body	2.17834	9.00116	0.0956155	-30.2036	0.02
pikeperch	muscle	0.700715	11.554	0.0165227	-28.2172	0.11622
perch	muscle	0.83004	11.6071	0.0690724	-26.742	0.03747
pike	muscle	0.487072	11.6981	0.0464579	-27.7814	0.0394631
perch	muscle	0.745487	11.3219	0.0631216	-28.0437	0.0565184
perch	muscle	0.704169	11.2834	0.0534072	-27.9755	0.0635531
bream	full body	2.19883	8.94064	0.098	-31.4947	0.11544
roach	full body	1.99573	8.7935	0.043062	-30.3015	0.0338674
roach	full body	2.27918	8.64035	0.0643765	-29.9133	0.174769
pikeperch	full body	1.09787	11.5764	0.0684203	-27.8653	0.0586202
ruffe	full body	1.18686	9.42986	0.122402	-29.2971	0.126785
perch	full body	1.31522	11.1112	0.144569	-28.7438	0.10494
ruffe	full body	1.43374	8.65874	0.0587963	-30.7253	0.196505
pikeperch	full body	1.18988	11.5633	0.0397157	-28.0457	0.106039
crayfish	muscle	0.76777	8.21901	0.0780021	-25.5466	0.0903549
crayfish	muscle	0.843188	8.30361	0.0750267	-25.8941	0.0367151
crayfish	muscle	0.766931	8.3959	0.0294618	-24.5042	0.0672483
eel	muscle	21.8471	11.1132	0.0986779	-30.4217	0.128461
mussel sp1	full body	1.02005	7.72633	0.0807733	-29.604	0.0471487
mussel sp2	full body	0.747987	7.804	0.124193	-29.3087	0.0527857

## Sheet: Table S2
Table S2. Details related to the tissues sampled with chemometers, chemometers' dimensions and Trophic Levels (TL).
Species	tissue	silicone thickness	dimensions (cm)	mg silicone	TL
pikeperch	muscle	125 µm	8x8	895.9	3.62
perch	muscle	125 µm	6x4	367.5	3.5775
		250 µm	6x4	717.9
		350 µm	6x4	958.2
bream	muscle	125 µm	8x4	422.4	2.88667
roach	muscle	125 µm	8x5	588.4	2.92
(replicate)		125 µm	8x5	575.5
perch	muscle	125 µm	8x7	811.6	3.64
pikeperch	muscle	125 µm	8x8	900.3	3.66
bream	muscle	125 µm	8x4	434.4	3.03
pikeperch	muscle	125 µm	8x5	530.2	3.91
(replicate)		125 µm	8x5	581.9
perch	full body	125 µm	8x6	724	3.29
(replicate)		125 µm	8x6	643.6
roach	full body	125 µm	8x6	758.7	2.78
		250 µm	8x6	1380.6
		350 µm	8x6	1872.2
perch	muscle	125 µm	8x5	599.6	3.55
pike	muscle	125 µm	8x6	635.7	3.57
(replicate)		125 µm	8x6	661.6
bream	full body	125 µm	8x4	435.1	2.76
		250 µm	8x4	899.6
		350 µm	8x4	1243.4
roach	full body	125 µm	8x5	534.9	2.72
		250 µm	8x5	1161.4
		350 µm	8x5	1564.2
roach	full body	125 µm	8x4	440.7	2.67
		250 µm	8x4	932.8
		350 µm	8x4	1240.3
perch	full body	125 µm	8x5	595.5	3.4
(replicate)		125 µm	8x5	554.6
mussel sp1	muscle	125 µm	4x4	218	2
mussel sp2	muscle	125 µm	7x4	396.3	2
crayfish	muscle	125 µm	8x7	822.7	2.57333
eel	muscle	125 µm	8x8	880.1	3.4
eel	muscle	250 µm	8x8	1797.1
eel	muscle	350 µm	8x8	2357.6
Blank 1		250 µm	8x8	1839.1
Blank 2		125 µm	8x8	887.5
Blank 3		250 µm	8x6	1367.7

## Sheet: Table S3
Table S3. List of target chemicals, their compound categories, CAS number, chemical formula and the respective internal standards used for quantification. The chemicals were grouped in different categories according to their chemical family or usage: Polychlorinated biphenyls (PCBs) (n=12), Polyaromatic Hydrocarbons (PAHs) (n=22), Organochlorine Pesticides (OCPs) (n=11), Brominated Flame Retardan…
Compound Name	abbreviation	compound categorie	CAS	Chemical Formula	Internal Standard
2,2',5-Trichlorobiphenyl	PCB 18	PCB	37680-65-2	C12H7Cl3	PCB28_13C12
2,4,4'-Trichlorobiphenyl	PCB 28/31	PCB	7012-37-5	C12H7Cl3	PCB28_13C12
2,2',3,5'-tetrachlorobiphenyl	PCB 44	PCB	41464-39-5	C12H6Cl4	PCB52_13C12
2,2',5,5'-Tetrachlorobiphenyl	PCB 52	PCB	35693-99-3	C12H6Cl4	PCB52_13C12
2,2',4,5,5'-Pentachlorobiphenyl	PCB 101	PCB	37680-73-2	C12H5Cl5	PCB101_13C12
2,3',4,4',5-Pentachlorobiphenyl	PCB 118	PCB	31508-00-6	C12H5Cl5	PCB118_13C12
2,2',3,4,4',5'-Hexachlorobiphenyl	PCB 138	PCB	35065-28-2	C12H4Cl6	PCB138_13C12
2,2',3,4',5',6-Hexachlorobiphenyl	PCB 149	PCB	38380-04-0	C12H4Cl6	PCB153_13C12
2,2',4,4',5,5'-Hexachlorobiphenyl	PCB 153	PCB	35065-27-1	C12H4Cl6	PCB153_13C12
2,2',3,3',4,4',5-Heptachlorobiphenyl	PCB 170	PCB	35065-30-6	C12H3Cl7	PCB180_13C12
2,2',3,4,4',5,5'-Heptachlorobiphenyl	PCB 180	PCB	35065-29-3	C12H3Cl7	PCB180_13C12
2,2',3,3',4,4',5,5'-Octachlorobiphenyl	PCB 194	PCB	35694-08-7	C12H2Cl8	BDE99_13C12
Acenaphthene		PAH	83-32-9	C12H10	Acenaphthen-D10
Acenaphthylene		PAH	208-96-8	C12H8	Acenaphthen-D10
Anthracene		PAH	120-12-7	C14H10	Phenanthrene-D10
Benz[a]anthracene		PAH	56-55-3	C18H12	Chrysene-D12
Benzo[a]pyrene		PAH	50-32-8	C20H12	benzo[a]pyrene-d12
Benzo[b]fluoranthene		PAH	205-99-2	C20H12	benzo[a]pyrene-d12
Benzo[b]fluorene		PAH	243-17-4	C17H12	PCB138_13C12
Benzo[ghi]perylene		PAH	191-24-2	C22H12	Perylene-D12
Benzo[k]fluoranthene		PAH	207-08-9	C20H12	benzo[a]pyrene-d12
Chrysene		PAH	218-01-9	C18H12	Chrysene-D12
4H-Cyclopenta[def]phenanthrene		PAH	203-64-5	C15H10	PCB52_13C12
Dibenz[a,h]anthracene		PAH	53-70-3	C22H14	Perylene-D12
Fluoranthene		PAH	206-44-0	C16H10	Pyrene-D10
Fluorene		PAH	86-73-7	C13H10	Phenanthrene-D10
Indeno[1,2,3-cd]pyrene		PAH	193-39-5	C22H12	Perylene-D12
Perylene		PAH	198-55-0	C20H12	Perylene-D12
Phenanthrene		PAH	85-01-8	C14H10	Phenanthrene-D10
Pyrene		PAH	129-00-0	C16H10	Pyrene-D10
m-Terphenyl		PAH	92-06-8	C18H14	Pyrene-D10
o-Terphenyl		PAH	84-15-1	C18H14	PCB28_13C12
p-Terphenyl		PAH	92-94-4	C18H14	Pyrene-D10
9-vinylanthracene		PAH	2444-68-0	C16H12	PCB52_13C12
p,p'-Dichlorodiphenyldichloroethane	4,4'-DDE	OCP	72-55-9	C14H8Cl4	PCB153_13C12
p,p'-Dichlorodiphenyldichloroethylene	4,4'-DDD	OCP	72-54-8	C14H10Cl4	4,2'-DDT-D8
p,p'-Dichlorodiphenyltrichloroethane	4,4'-DDT	OCP	50-29-3	C14H9Cl5	PCB138_13C12
1,1-Bis(p-chlorophenyl)-2-chloroethene	4,4'-DDMU	OCP	1022-22-6	C14H9Cl3	PCB101_13C12
1,1-Dichloro-2,2-bis(4-methoxyphenyl)ethan		OCP	7388-31-0	C16H16Cl2O2	PCB138_13C12
Dieldrin		OCP	60-57-1	C12H8Cl6O	PCB153_13C12
α-Endosulfan		OCP	959-98-8	C9H6Cl6O3S	Pyrene-D10
α-hexachlorocyclohexane	α-HCH	OCP	319-84-6	C6H6Cl6	Hexachlorobenzene-13C6
Triclosan-methyl		OCP	[4640-01-1]	C13H9Cl3O2	Pyrene-D10
Hexachlorobenzene		OCP	118-74-1	C6Cl6	Hexachlorobenzene-13C6
Pentachlorobenzene		OCP	608-93-5	C6HCl5	Acenaphthen-D10
2,2',4,4'-Tetrabromodiphenyl ether	BDE-47	BDE	5436-43-1	C12H6Br4O	PCB180_13C12
2,2',4,4',5-Pentabromodiphenyl ether	BDE-99	BDE	60348-60-9	C12H5Br5O	2,2′,4,4′,5-Pentabrom(13C12)diphenylether_(PBDE99)_13C12
2,2',4,4',5,5'-Hexabromodiphenyl ether	BDE-153	BDE	68631-49-2	C12H4Br6O	13C12_Decachlorobiphenyl
2,2',4,4',5,6'-Hexabromodiphenyl ether	BDE-154	BDE	207122-15-4	C12H4Br6O	13C12_Decachlorobiphenyl
Allethrin		Pyr	584-79-2	C19H26O3	PCB101_13C12
Cyhalothrin		Pyr	91465-08-6	C23H19ClF3NO3	PCB180_13C12
Etofenprox		Pyr	80844-07-1	C25H28O3	Etofenprox-D5
Permethrin		Pyr	52645-53-1	C21H20Cl2O3	2,2′,4,4′,5-Pentabrom(13C12)diphenylether_(PBDE99)_13C12
Prallethrin		Pyr	23031-36-9	C19H24O3	PCB101_13C12
Celestolide		musks	13171-00-1	C17H24O	Hexachlorobenzene-13C6
Galaxolide		musks	1222-05-5	C18H26O	Tonalide-D3
Musk ambrette		musks	83-66-9	C16H28O2	Tonalide-D3
Musk ketone		musks	81-14-1	C14h18N2O5	PCB52_13C12
Musk xylene		musks	81-15-2	C12H15N3O6	Tonalide-D3
Phantolide		musks	15323-35-0	C17H24O	beta HCH-13C6
Tonalide		musks	21145-77-7	C18H26O	Tonalide-D3
2-Acetonaphthone		Others	93-08-3	C12H10O	Hexachlorobenzene-13C6
Benzyl benzoate		Others	120-51-4	C14H12O2	Phenanthrene-D10
Benzyl-2-naphthylether		Others	613-62-7	C17H14O	Pyrene-D10
Bis(4-chlorophenyl)sulfone		Others	80-07-9	C12H8Cl2O2S	PCB153_13C12
2,2-Dimethoxy-2-phenylacetophenone	DMPA	Others	24650-42-8	C16H16O3	PCB28_13C12
Diphenyl sulfone		Others	127-63-9	C12H10O2S	PCB52_13C12
Diphenylmethane		Others	101-81-5	C13H12	Acenaphthen-D10
2,6-di-tert-Butylphenol		Others	128-39-2	C14H22O	Acenaphthen-D10
Ethylene glycol diphenylether		Others	104-66-5	C14H14O2	Phenanthrene-D10
4-Methylbenzylidene camphor	Enzacamene	Others	36861-47-9	C18H22O	PCB101_13C12
trans-alpha-Methylstilbene		Others	103-30-0/833-81-8	C15H14	Hexachlorobenzene-13C6
1-Phenylnaphthalene		Others	605-02-7	C16H12	Tonalide-D3
cis-Stilbene		Others	645-49-8	C14H12	Acenaphthen-D10
alpha-Tocopherol acetate		Others (long chain)	7695-91-2	C31H52O3	Perylene-D12

## Sheet: Table S4
Table S4. MDL (Method Detection Limits) in biota and octanol-water partition coefficients (log Kow).
Compound Name	abbreviation	compound categorie	CAS	MDL [nganalyte/ mLextract]	log KOW*
2,2',5-Trichlorobiphenyl	PCB 18	PCB	37680-65-2	1	5.69
2,4,4'-Trichlorobiphenyl	PCB 28/31	PCB	7012-37-5	5	5.69
2,2',3,5'-tetrachlorobiphenyl	PCB 44	PCB	41464-39-5	5	6.34
2,2',5,5'-Tetrachlorobiphenyl	PCB 52	PCB	35693-99-3	9.7	6.34
2,2',4,5,5'-Pentachlorobiphenyl	PCB 101	PCB	37680-73-2	2.8	6.98
2,3',4,4',5-Pentachlorobiphenyl	PCB 118	PCB	31508-00-6	20	6.98
2,2',3,4,4',5'-Hexachlorobiphenyl	PCB 138	PCB	35065-28-2	4.3	7.62
2,2',3,4',5',6-Hexachlorobiphenyl	PCB 149	PCB	38380-04-0	7.1	7.62
2,2',4,4',5,5'-Hexachlorobiphenyl	PCB 153	PCB	35065-27-1	6.9	7.62
2,2',3,3',4,4',5-Heptachlorobiphenyl	PCB 170	PCB	35065-30-6	2	8.27
2,2',3,4,4',5,5'-Heptachlorobiphenyl	PCB 180	PCB	35065-29-3	5	8.27
2,2',3,3',4,4',5,5'-Octachlorobiphenyl	PCB 194	PCB	35694-08-7	18.8	8.9
Acenaphthene		PAH	83-32-9	5.6	4.15
Acenaphthylene		PAH	208-96-8	1.9	3.93
Anthracene		PAH	120-12-7	1.9	4.34
Benz[a]anthracene		PAH	56-55-3	3.1	5.52
Benzo[a]pyrene		PAH	50-32-8	16.8	7.21
Benzo[b]fluoranthene		PAH	205-99-2	22.5	6.11
Benzo[b]fluorene		PAH	243-17-4	1	5.19
Benzo[ghi]perylene		PAH	191-24-2	15.2	6.7
Benzo[k]fluoranthene		PAH	207-08-9	10	6.11
Chrysene		PAH	218-01-9	23.8	5.52
4H-Cyclopenta[def]phenanthrene		PAH	203-64-5	1	4.6
Dibenz[a,h]anthracene		PAH	53-70-3	12.5	6.7
Fluoranthene		PAH	206-44-0	4.4	4.93
Fluorene		PAH	86-73-7	1.6	4.01
Indeno[1,2,3-cd]pyrene		PAH	193-39-5	1	6.7
Perylene		PAH	198-55-0	10	6.1
Phenanthrene		PAH	85-01-8	2.6	4.35
Pyrene		PAH	129-00-0	2.2	4.93
m-Terphenyl		PAH	92-06-8	50	5.52
o-Terphenyl		PAH	84-15-1	23.6	5.52
p-Terphenyl		PAH	92-94-4	29.6	5.52
9-vinylanthracene		PAH	2444-68-0	1.5	5.25
p,p'-Dichlorodiphenyldichloroethane	4,4'-DDE	OCP	72-55-9	1	6
p,p'-Dichlorodiphenyldichloroethylene	4,4'-DDD	OCP	72-54-8	3.5	6.79
p,p'-Dichlorodiphenyltrichloroethane	4,4'-DDT	OCP	50-29-3	2.7	5.87
1,1-Bis(p-chlorophenyl)-2-chloroethene	4,4'-DDMU	OCP	1022-22-6	10	5.5
1,1-Dichloro-2,2-bis(4-methoxyphenyl)ethane		OCP	7388-31-0	2.7	4.74
Dieldrin		OCP	60-57-1	79.1	5.45
α-Endosulfan		OCP	959-98-8	65.33	3.5
α-hexachlorocyclohexane	α-HCH	OCP	319-84-6	2.95	4.25
Triclosan-methyl		OCP	[4640-01-1]	10	5.22
Hexachlorobenzene	HCB	OCP	118-74-1	45.69	5.86
Pentachlorobenzene	PeCB	OCP	608-93-5	39.31	5.22
2,2',4,4'-Tetrabromodiphenyl ether	BDE-47	BDE	5436-43-1	3.6	6.77
2,2',4,4',5-Pentabromodiphenyl ether	BDE-99	BDE	60348-60-9	3.2	7.66
2,2',4,4',5,5'-Hexabromodiphenyl ether	BDE-153	BDE	68631-49-2	35.6	8.55
2,2',4,4',5,6'-Hexabromodiphenyl ether	BDE-154	BDE	207122-15-4	55.4	8.55
Allethrin		Pyr	584-79-2	10	5.52
Cyhalothrin		Pyr	91465-08-6	1	6.85
Etofenprox		Pyr	80844-07-1	2	7.47
Permethrin		Pyr	52645-53-1	11.4	2.31
Prallethrin		Pyr	23031-36-9	1	4.88
Celestolide		musks	13171-00-1	10	5.93
Galaxolide		musks	1222-05-5	10	6.26
Musk ambrette		musks	83-66-9	2.4	4.17
Musk ketone		musks	81-14-1	19.6	4.31
Musk xylene		musks	81-15-2	2.9	4.45
Phantolide		musks	15323-35-0	75.9	5.85
Tonalide		musks	21145-77-7	1	6.34
2-Acetonaphthone		Others	93-08-3	1	2.85
Benzyl-2-naphthylether		Others	613-62-7	1	4.96
2,2-Dimethoxy-2-phenylacetophenone	DMPA	Others	24650-42-8	1	2.95
Diphenyl sulfone		Others	127-63-9	3.4	2.6
Diphenylmethane		Others	101-81-5	4	4.01
2,6-di-tert-Butylphenol		Others	128-39-2	1	4.48
Ethylene glycol diphenylether		Others	104-66-5	37.1	3.81
4-Methylbenzylidene camphor	Enzacamene	Others	36861-47-9	1.8	5.46
trans-alpha-Methylstilben		Others	103-30-0/833-81-8	10	5.07
1-Phenylnaphthalene		Others	605-02-7	3.5	4.93
cis-Stilben		Others	645-49-8	10	4.52
alpha-Tocopherol acetate		Others (long chain)	7695-91-2	33.9	12.26
*Log KOW values were calculated using the U.S EPA's EPI Suite (EPA, U. S.)v1.68

## Sheet: Table S5
			Table S5. Analytical results of the average chemical concentration per sample in biota in CPDMS (pganalyte/gPDMS). n.d. indicates below the MDL. n. a. Indicates not analyzed.
			Species	pikeperch muscle	perch muscle	bream muscle	roach muscle	perch muscle	pikeperch muscle	bream muscle	pikeperch muscle	perch muscle	pike muscle	mussel sp1	mussel sp2	crayfish	eel	crayfish*	eel*	perch carcase	roach carcase	bream carcase	roach carcase	roach carcase	perch carcase
			Trophic level	3.62	3.5775	2.88667	2.92	3.64	3.66	3.03	3.91	3.55	3.57	2	2	2.57333	3.4	2.39	2.44	3.29	2.78	2.76	2.72	2.67	3.4
Compound Name	abbreviation	compound categorie	CAS
2,2',5-Trichlorobiphenyl	PCB 18	PCB	37680-65-2	n.d.	n.d.	n.d.	n.d.	n.d.	n.d.	n.d.	n.d.	n.d.	n.d.	n.d.	n.d.	n.d.	n.d.	n.a	n.a	34.8066	n.d.	n.d.	n.d.	n.d.	n.d.
2,4,4'-Trichlorobiphenyl	PCB 28/31	PCB	7012-37-5	n.d.	n.d.	n.d.	n.d.	n.d.	n.d.	n.d.	n.d.	n.d.	n.d.	n.d.	n.d.	n.d.	n.d.	n.a	n.a	369.959	n.d.	n.d.	n.d.	n.d.	n.d.
2,2',3,5'-tetrachlorobiphenyl	PCB 44	PCB	41464-39-5	n.d.	n.d.	n.d.	n.d.	n.d.	n.d.	n.d.	n.d.	n.d.	n.d.	n.d.	n.d.	n.d.	n.d.	n.a	n.a	n.d.	n.d.	n.d.	69	n.d.	n.d.
2,2',5,5'-Tetrachlorobiphenyl	PCB 52	PCB	35693-99-3	n.d.	n.d.	n.d.	n.d.	n.d.	n.d.	n.d.	n.d.	n.d.	n.d.	n.d.	n.d.	n.d.	n.d.	n.a	n.a	n.d.	718.5	n.d.	n.d.	n.d.	n.d.
2,2',4,5,5'-Pentachlorobiphenyl	PCB 101	PCB	37680-73-2	307.958	409.4	1023.08	1026.43	367.114	555.148	1078.27	222.558	199.466	976.719	n.d.	215.872	n.d.	130.9	n.d.	821.777	2419.06	1829.2	674.6	1438.9	66.5	4010.83
2,3',4,4',5-Pentachlorobiphenyl	PCB 118	PCB	31508-00-6	2741.54	4044.3	n.d.	n.d.	3904.76	3034.21	n.d.	2368.82	2947.55	9133.71	n.d.	n.d.	n.d.	n.d.	754.364	2256.16	1303.25	1554.2	n.d.	n.d.	773.9	3476.41
2,2',3,4,4',5'-Hexachlorobiphenyl	PCB 138	PCB	35065-28-2	17653	14838	4333.93	3608.09	17906.7	17809.8	3015.42	9493.87	9577.22	21236.7	n.d.	2436.92	n.d.	1011.1	458.978	838.787	6160.43	7334.3	1658.2	1002.8	2004.9	20572
2,2',3,4',5',6-Hexachlorobiphenyl	PCB 149	PCB	38380-04-0	8197.12	6256	408.736	1882.82	7591.67	8844.83	932.09	3684.93	5587.14	14336	n.d.	266.212	n.d.	363.3	72.4439	n.d.	3134.6	3060.7	417.3	2122.1	1456.5	6506.21
2,2',4,4',5,5'-Hexachlorobiphenyl	PCB 153	PCB	35065-27-1	25155.6	26135	7760.89	5799.71	28152.9	25920.1	5058.13	14135.6	14812.9	47529.2	1396.79	3200.86	1605.63	2005.4	26.6833	1125.79	8942.06	13804	3380.1	6185.1	4752	27471.6
2,2',3,3',4,4',5-Heptachlorobiphenyl	PCB 170	PCB	35065-30-6	4038.06	3533.1	1180.96	n.d.	3643.59	4192.87	133.102	1755.84	1821.58	5801.03	n.d.	780.505	n.d.	205.2	n.d.	n.d.	n.d.	n.d.	n.d.	n.d.	n.d.	3433.16
2,2',3,4,4',5,5'-Heptachlorobiphenyl	PCB 180	PCB	35065-29-3	11257.6	9896.2	4225.73	1376.95	9239.47	12318.4	1364.3	5553.66	5285.19	19163.1	n.d.	2757	701.228	725	87.6559	276.288	1512.78	6201.3	874.3	2139.4	1320	7691.18
2,2',3,3',4,4',5,5'-Octachlorobiphenyl	PCB 194	PCB	35694-08-7	359.248	356.9	n.d.	n.d.	179.214	324.558	n.d.	n.d.	n.d.	183.42	n.d.	n.d.	n.d.	n.d.	n.a	n.a	n.d.	n.d.	n.d.	n.d.	n.d.	n.d.
Acenaphthene		PAH	83-32-9	n.d.	5486.5	n.d.	n.d.	n.d.	n.d.	n.d.	n.d.	n.d.	n.d.	n.d.	n.d.	n.d.	1301.3	n.a	n.a	n.d.	4708.9	2084.9	2242.6	4204.3	n.d.
Acenaphthylene		PAH	208-96-8	n.d.	2742.5	n.d.	n.d.	n.d.	n.d.	n.d.	n.d.	n.d.	n.d.	n.d.	n.d.	n.d.	653.2	n.a	n.a	n.d.	2454.5	1295.5	1268.5	1801.7	n.d.
Anthracene		PAH	120-12-7	n.d.	253.1	n.d.	n.d.	n.d.	n.d.	n.d.	n.d.	n.d.	n.d.	314.956	610.993	n.d.	n.d.	n.a	n.a	323.496	246.4	469.6	391.4	645.6	n.d.
Benz[a]anthracene		PAH	56-55-3	583.547	n.d.	858.31	n.d.	n.d.	91.6917	n.d.	n.d.	n.d.	n.d.	1431.65	1653.29	n.d.	n.d.	n.a	n.a	36.1188	n.d.	n.d.	n.d.	n.d.	n.d.
Benzo[a]pyrene		PAH	50-32-8	n.d.	n.d.	n.d.	n.d.	n.d.	n.d.	n.d.	n.d.	n.d.	n.d.	n.d.	n.d.	n.d.	n.d.	n.a	n.a	n.d.	n.d.	n.d.	n.d.	n.d.	n.d.
Benzo[b]fluoranthene		PAH	205-99-2	n.d.	n.d.	n.d.	n.d.	n.d.	n.d.	n.d.	n.d.	n.d.	n.d.	8210.09	3603.33	n.d.	n.d.	n.a	n.a	n.d.	n.d.	n.d.	1103.1	n.d.	n.d.
Benzo[b]fluorene		PAH	243-17-4	282.912	69.0923	275.559	n.d.	n.d.	n.d.	n.d.	n.d.	n.d.	n.d.	7774.63	5230.66	426.407	19.6458	n.a	n.a	220.048	167.925	n.d.	n.d.	n.d.	n.d.
Benzo[ghi]perylene		PAH	191-24-2	n.d.	n.d.	n.d.	n.d.	n.d.	n.d.	n.d.	n.d.	n.d.	n.d.	n.d.	n.d.	n.d.	n.d.	n.a	n.a	n.d.	n.d.	n.d.	189	n.d.	n.d.
Benzo[k]fluoranthene		PAH	207-08-9	669.941	n.d.	n.d.	n.d.	n.d.	n.d.	n.d.	n.d.	n.d.	n.d.	2351.83	n.d.	n.d.	n.d.	n.a	n.a	n.d.	n.d.	n.d.	n.d.	n.d.	n.d.
Chrysene		PAH	218-01-9	2034.21	n.d.	n.d.	n.d.	n.d.	n.d.	n.d.	n.d.	n.d.	n.d.	12053	9154.93	n.d.	n.d.	n.a	n.a	n.d.	370.4	n.d.	n.d.	n.d.	n.d.
4H-Cyclopenta[def]phenanthrene		PAH	203-64-5	934.442	260.067	309.238	319.448	258.977	205.017	23.5011	n.d.	104.688	551.16	6106.12	n.d.	n.d.	113.503	n.a	n.a	1982.46	607.82	329.544	1164.39	871.703	n.d.
Dibenz[a,h]anthracene		PAH	53-70-3	n.d.	n.d.	n.d.	n.d.	n.d.	n.d.	n.d.	n.d.	n.d.	n.d.	n.d.	n.d.	n.d.	n.d.	n.a	n.a	n.d.	n.d.	n.d.	n.d.	n.d.	n.d.
Fluoranthene		PAH	206-44-0	195130	177190	123344	148029	105353	71121.3	114580	70794.9	167707	217327	3.00914e+06	1.17513e+07	3.1251e+06	4360700	n.a	n.a	296529	242560	327620	331600	270070	2.30014e+07
Fluorene		PAH	86-73-7	n.d.	9563.2	n.d.	n.d.	n.d.	n.d.	n.d.	n.d.	n.d.	n.d.	3854.37	n.d.	n.d.	2945	n.a	n.a	5364.14	12653	10543	9974.1	15992	n.d.
Indeno[1,2,3-cd]pyrene		PAH	193-39-5	n.d.	n.d.	n.d.	n.d.	n.d.	n.d.	n.d.	n.d.	n.d.	n.d.	n.d.	1338.51	n.d.	n.d.	n.a	n.a	n.d.	n.d.	n.d.	112.1	n.d.	n.d.
Perylene		PAH	198-55-0	n.d.	n.d.	n.d.	n.d.	n.d.	n.d.	n.d.	n.d.	n.d.	n.d.	14732.7	7902.45	n.d.	n.d.	n.a	n.a	n.d.	n.d.	n.d.	n.d.	n.d.	n.d.
Phenanthrene		PAH	85-01-8	n.d.	13689	n.d.	n.d.	n.d.	n.d.	n.d.	n.d.	n.d.	n.d.	8058.87	n.d.	n.d.	4547.5	n.a	n.a	n.d.	16323	11197	16129	23088	n.d.
Pyrene		PAH	129-00-0	151170	125350	117058	70629.9	47552.3	62828.7	72266.8	63491.3	121753	154304	1.64293e+06	5.84756e+06	2.00654e+06	3886800	n.a	n.a	265630	260480	478030	244330	211470	1.3917e+07
m-Terphenyl		PAH	92-06-8	61510	19396.7	27613.6	32553.4	7795.9	22280.2	19769	15484.1	24332.2	24508.1	93145.6	n.d.	n.d.	n.d.	n.a	n.a	24901.4	n.d.	n.d.	n.d.	n.d.	n.d.
o-Terphenyl		PAH	84-15-1	n.d.	41.2427	n.d.	n.d.	n.d.	34.9596	n.d.	n.d.	85.5066	n.d.	n.d.	n.d.	n.d.	n.d.	n.a	n.a	n.d.	1033.45	n.d.	n.d.	60.5205	n.d.
p-Terphenyl		PAH	92-94-4	15110	6016.29	18640.9	6082.09	3640.52	4663	6032.11	4581.01	4819.63	4311.15	17323.4	n.d.	n.d.	n.d.	n.a	n.a	10536.1	n.d.	n.d.	n.d.	n.d.	n.d.
9-vinylanthracene		PAH	2444-68-0	193.269	21.0639	n.d.	n.d.	n.d.	n.d.	n.d.	n.d.	n.d.	n.d.	n.d.	n.d.	n.d.	n.d.	n.a	n.a	121.064	n.d.	n.d.	157.908	n.d.	n.d.
p,p'-Dichlorodiphenyldichloroethane	4,4'-DDE	OCP	72-55-9	22374.6	20840.8	5247.04	6193.07	22437.7	28070.4	5673.8	11477.6	20252.9	56397.9	521.789	1533.43	478.364	2844.23	n.a	n.a	13783.4	12264.1	3639.97	10525.4	8613.86	25579
p,p'-Dichlorodiphenyldichloroethylene	4,4'-DDD	OCP	72-54-8	299.922	560.847	n.d.	n.d.	367.361	n.d.	n.d.	n.d.	n.d.	556.473	n.d.	563.336	n.d.	n.d.	n.a	n.a	n.d.	n.d.	n.d.	123.223	n.d.	n.d.
p,p'-Dichlorodiphenyltrichloroethane	4,4'-DDT	OCP	50-29-3	n.d.	n.d.	n.d.	n.d.	n.d.	n.d.	n.d.	n.d.	n.d.	n.d.	n.d.	n.d.	n.d.	n.d.	n.a	n.a	n.d.	n.d.	n.d.	n.d.	n.d.	n.d.
1,1-Bis(p-chlorophenyl)-2-chloroethene	4,4'-DDMU	OCP	1022-22-6	n.d.	n.d.	n.d.	n.d.	649.828	677.774	n.d.	n.d.	n.d.	1039.72	n.d.	n.d.	n.d.	8.11694	n.a	n.a	n.d.	n.d.	n.d.	n.d.	n.d.	n.d.
1,1-Dichloro-2,2-bis(4-methoxyphenyl)ethane		OCP	7388-31-0	43762.7	30321.4	124186	32853.6	27779	17293.1	59173.2	72827.8	20923.5	9813.75	95586.7	n.d.	12162	n.d.	n.a	n.a	15650.5	7880.51	13665.5	1972.4	19545.8	n.d.
Dieldrin		OCP	60-57-1	n.d.	n.d.	n.d.	n.d.	n.d.	n.d.	n.d.	n.d.	n.d.	n.d.	n.d.	n.d.	n.d.	n.d.	n.a	n.a	n.d.	n.d.	n.d.	n.d.	n.d.	n.d.
α-Endosulfan		OCP	959-98-8	n.d.	n.d.	n.d.	n.d.	n.d.	n.d.	n.d.	n.d.	n.d.	n.d.	n.d.	n.d.	n.d.	n.d.	n.a	n.a	n.d.	n.d.	n.d.	n.d.	n.d.	n.d.
α-hexachlorocyclohexane	α-HCH	OCP	319-84-6	n.d.	n.d.	n.d.	n.d.	n.d.	n.d.	n.d.	n.d.	n.d.	n.d.	n.d.	n.d.	n.d.	n.d.	n.a	n.a	n.d.	n.d.	n.d.	n.d.	n.d.	n.d.
Triclosan-methyl		OCP	[4640-01-1]	1557.87	n.d.	n.d.	n.d.	n.d.	n.d.	n.d.	n.d.	n.d.	n.d.	n.d.	n.d.	n.d.	n.d.	n.a	n.a	n.d.	n.d.	n.d.	n.d.	n.d.	n.d.
2,2',4,4'-Tetrabromdiphenyl ether	BDE-47	BDE	5436-43-1	n.d.	n.d.	n.d.	n.d.	n.d.	n.d.	n.d.	n.d.	n.d.	n.d.	n.d.	n.d.	n.d.	n.d.	n.a	n.a	n.d.	n.d.	n.d.	n.d.	n.d.	n.d.
2,2',4,4',5-Pentabromodiphenyl ether	BDE-99	BDE	60348-60-9	n.d.	n.d.	n.d.	n.d.	n.d.	n.d.	n.d.	n.d.	n.d.	n.d.	n.d.	n.d.	n.d.	n.d.	n.a	n.a	n.d.	n.d.	n.d.	n.d.	n.d.	n.d.
2,2',4,4',5,5'-Hexabromodiphenyl ether	BDE-153	BDE	68631-49-2	n.d.	n.d.	n.d.	n.d.	n.d.	n.d.	n.d.	n.d.	n.d.	n.d.	n.d.	n.d.	n.d.	n.d.	n.a	n.a	n.d.	n.d.	n.d.	n.d.	n.d.	n.d.
2,2',4,4',5,6'-Hexabromodiphenyl ether	BDE-154	BDE	207122-15-4	n.d.	n.d.	n.d.	n.d.	n.d.	n.d.	n.d.	n.d.	n.d.	n.d.	n.d.	n.d.	n.d.	n.d.	n.a	n.a	n.d.	n.d.	n.d.	n.d.	n.d.	n.d.
Allethrin		Pyr	584-79-2	8619.16	4346.89	18164.8	12647.9	9886.34	7537.67	11945.8	3381.85	9773.54	4913.73	23909.5	21467.3	7531.08	4790.44	n.a	n.a	40603	57992.3	25541.7	10890.5	14611.5	30939.3
Cyhalothrin		Pyr	91465-08-6	2164.36	1320.55	2397.38	581.591	1061.24	1062.5	1702.51	941.914	n.d.	70.8741	2442.1	2539.13	507.088	191.181	n.a	n.a	n.d.	n.d.	n.d.	n.d.	n.d.	n.d.
Etofenprox		Pyr	80844-07-1	n.d.	n.d.	n.d.	n.d.	n.d.	406.365	250.576	n.d.	n.d.	n.d.	n.d.	2380.02	n.d.	n.d.	n.a	n.a	n.d.	851.436	424.403	996.498	n.d.	383.207
Permethrin		Pyr	52645-53-1	2068.7	n.d.	n.d.	n.d.	n.d.	n.d.	n.d.	n.d.	n.d.	n.d.	n.d.	2519.05	n.d.	293.091	n.a	n.a	n.d.	n.d.	5899.84	16125.6	n.d.	5769.91
Prallethrin		Pyr	23031-36-9	15212.3	12386.2	53833.6	77030.3	22558.4	5043	14160.8	5122.9	5695.89	4625.45	29374.6	16655.3	44605.9	6012.04	n.a	n.a	100784	2.45218e+06	66038.5	33881.7	18811.1	336203
Hexachlorobenzene	HCB	CHC	118-74-1	n.d.	n.d.	n.d.	n.d.	n.d.	n.d.	n.d.	n.d.	n.d.	n.d.	n.d.	n.d.	n.d.	n.d.	n.a	n.a	n.d.	n.d.	n.d.	n.d.	n.d.	n.d.
Pentachlorobenzene	PeCB	CHC	608-93-5	n.d.	n.d.	n.d.	n.d.	n.d.	n.d.	n.d.	n.d.	n.d.	n.d.	n.d.	n.d.	n.d.	n.d.	n.a	n.a	n.d.	n.d.	n.d.	n.d.	n.d.	n.d.
Celestolide		musks	13171-00-1	n.d.	n.d.	n.d.	n.d.	n.d.	n.d.	n.d.	n.d.	n.d.	n.d.	n.d.	n.d.	n.d.	n.d.	n.a	n.a	n.d.	n.d.	n.d.	n.d.	n.d.	n.d.
Galaxolide		musks	1222-05-5	n.d.	n.d.	n.d.	n.d.	n.d.	n.d.	n.d.	n.d.	n.d.	n.d.	n.d.	n.d.	n.d.		n.a	n.a	n.d.	n.d.	n.d.	n.d.	n.d.	n.d.
Musk ambrette		musks	83-66-9	n.d.	n.d.	n.d.	n.d.	n.d.	n.d.	n.d.	n.d.	n.d.	n.d.	n.d.	n.d.	n.d.	n.d.	n.a	n.a	n.d.	n.d.	n.d.	n.d.	n.d.	n.d.
Musk ketone		musks	81-14-1	n.d.	n.d.	n.d.	n.d.	n.d.	n.d.	n.d.	2031.87	n.d.	n.d.	n.d.	n.d.	n.d.	n.d.	n.a	n.a	n.d.	n.d.	n.d.	n.d.	n.d.	n.d.
Musk xylene		musks	81-15-2	n.d.	n.d.	n.d.	n.d.	n.d.	n.d.	n.d.	n.d.	n.d.	n.d.	n.d.	n.d.	n.d.	n.d.	n.a	n.a	n.d.	n.d.	n.d.	n.d.	n.d.	n.d.
Phantolide		musks	15323-35-0	21.9333	n.d.	n.d.	n.d.	n.d.	n.d.	n.d.	n.d.	n.d.	n.d.	n.d.	n.d.	n.d.	n.d.	n.a	n.a	n.d.	n.d.	n.d.	n.d.	n.d.	n.d.
Tonalide		musks	21145-77-7	3230.14	1469.04	1222	994.293	661.126	883.435	754.06	933.142	1029.85	465.544	4847.79	2748.3	606.299	40.4403	n.a	n.a	4782.79	1523.44	301.497	1346.71	767.986	2499.65
2-Acetonaphthone		Others	93-08-3	307.315	n.d.	505.469	n.d.	n.d.	9.57263	n.d.	114.951	239.693	n.d.	911.44	76.9364	n.d.	n.d.	n.a	n.a	1031.83	246.247	n.d.	178.536	n.d.	n.d.
Benzyl benzoate		Others	120-51-4	n.d.	n.d.	n.d.	n.d.	n.d.	n.d.	n.d.	n.d.	n.d.	n.d.	n.d.	n.d.	n.d.	n.d.	n.a	n.a	n.d.	n.d.	n.d.	n.d.	n.d.	n.d.
Benzyl-2-naphthylether		Others	613-62-7	n.d.	n.d.	n.d.	n.d.	n.d.	n.d.	n.d.	n.d.	n.d.	n.d.	n.d.	n.d.	n.d.	n.d.	n.a	n.a	n.d.	n.d.	n.d.	n.d.	n.d.	n.d.
Bis(4-chlorophenyl)sulfone		Others	80-07-9	915.337	237.145	2018.94	n.d.	n.d.	n.d.	271.064	n.d.	n.d.	n.d.	n.d.	-3154.81	n.d.	806.609	n.a	n.a	1752	1037.85	n.d.	1964.91	n.d.	n.d.
2,2-Dimethoxy-2-phenylacetophenone	DMPA	Others	24650-42-8	4280.93	n.d.	2949.47	2253.98	42.3631	280.242	1414.06	1008.2	2085.49	11012.2	5868.73	1615.79	n.d.	n.d.	n.a	n.a	18326.1	584.973	826.316	n.d.	1844.19	n.d.
Diphenyl sulfone		Others	127-63-9	1497.36	749.76	865.048	134.645	n.d.	307.436	n.d.	n.d.	578.842	299.542	n.d.	4413.95	228.753	157.785	n.a	n.a	1278.6	901.783	458.321	1393.91	n.d.	n.d.
Diphenylmethane		Others	101-81-5	1575.4	1073.83	5125.24	2129.59	600.665	608.242	957.873	565.07	1463.14	832.547	4295.18	1806.46	833.901	389.144	n.a	n.a	1676.38	1142.82	681.292	637.372	640.159	974.307
2,6-di-tert-Butylphenol		Others	128-39-2	n.d.	n.d.	n.d.	n.d.	n.d.	n.d.	n.d.	n.d.	n.d.	n.d.	n.d.	n.d.	n.d.	n.d.	n.a	n.a	n.d.	n.d.	n.d.	n.d.	n.d.	n.d.
Ethylene glycol diphenylether		Others	104-66-5	9239.97	5696.52	n.d.	n.d.	3787.38	n.d.	n.d.	n.d.	3618.51	n.d.	8729.93	113481	n.d.	n.d.	n.a	n.a	n.d.	n.d.	n.d.	n.d.	n.d.	n.d.
4-Methylbenzylidene camphor	Enzacamene	Others	36861-47-9	2191.76	n.d.	n.d.	n.d.	n.d.	n.d.	n.d.	n.d.	n.d.	n.d.	n.d.	n.d.	1270.21	2165.61	n.a	n.a	n.d.	n.d.	3623.37	n.d.	2936.06	1998.99
trans-alpha-Methylstilben		Others	103-30-0/833-81-8	n.d.	n.d.	57.2573	n.d.	n.d.	n.d.	n.d.	n.d.	n.d.	n.d.	278.599	n.d.	n.d.	n.d.	n.a	n.a	n.d.	n.d.	n.d.	n.d.	n.d.	n.d.
1-Phenylnaphthalene		Others	605-02-7	1049.12	290.481	n.d.	444.7	261.828	299.314	21.974	49.9819	n.d.	n.d.	n.d.	1252	371.774	71.9013	n.a	n.a	n.d.	797.336	299.757	1077.58	856.623	911.995
cis-Stilben		Others	645-49-8	626.298	336.354	1238.64	465.755	n.d.	n.d.	n.d.	n.d.	n.d.	n.d.	n.d.	n.d.	n.d.	n.d.	n.a	n.a	n.d.	n.d.	n.d.	n.d.	n.d.	n.d.
alpha-Tocopherol acetate		Others (long chain)	7695-91-2	42763	12622.1	11082.1	3910.52	6975.36	1828.83	20339.2	8586.76	11707.6	3661.16	n.d.	21585.7	17545.5	n.d.	n.a	n.a	19141.4	n.d.	10594.6	13616.6	n.d.	8846.35
									................................

## Sheet: Table S6
Table S6. Analytical results of the chemical concentrations in biota in CPDMS for the replicates (pganalyte/gPDMS). n.d. indicates below the MDL.
				roach muscle		pikeperch muscle		pike muscle
			Trophic level	2.92		3.91		3.57
Compound Name	abbreviation	compound categorie	CAS
2,2',5-Trichlorobiphenyl	PCB 18	PCB	37680-65-2	n.d.	n.d.	n.d.	n.d.	n.d.	n.d.
2,4,4'-Trichlorobiphenyl	PCB 28/31	PCB	7012-37-5	n.d.	n.d.	n.d.	n.d.	n.d.	n.d.
2,2',3,5'-tetrachlorobiphenyl	PCB 44	PCB	41464-39-5	n.d.	n.d.	n.d.	n.d.	n.d.	n.d.
2,2',5,5'-Tetrachlorobiphenyl	PCB 52	PCB	35693-99-3	n.d.	n.d.	n.d.	n.d.	n.d.	n.d.
2,2',4,5,5'-Pentachlorobiphenyl	PCB 101	PCB	37680-73-2	1026.43	1067.59	222.558	269.032	976.719	861.85
2,3',4,4',5-Pentachlorobiphenyl	PCB 118	PCB	31508-00-6	n.d.	n.d.	2368.82	3000.43	9133.71	9403.49
2,2',3,4,4',5'-Hexachlorobiphenyl	PCB 138	PCB	35065-28-2	3608.09	2651.61	9493.87	9392.94	21236.7	23320.3
2,2',3,4',5',6-Hexachlorobiphenyl	PCB 149	PCB	38380-04-0	1882.82	1503.48	3684.93	4372.74	14336	13580
2,2',4,4',5,5'-Hexachlorobiphenyl	PCB 153	PCB	35065-27-1	5799.71	5631.1	14135.6	15782.7	47529.2	50065.2
2,2',3,3',4,4',5-Heptachlorobiphenyl	PCB 170	PCB	35065-30-6	n.d.	n.d.	1755.84	2072.82	5801.03	5693.01
2,2',3,4,4',5,5'-Heptachlorobiphenyl	PCB 180	PCB	35065-29-3	1376.95	1273.41	5553.66	6043.56	19163.1	21051.7
2,2',3,3',4,4',5,5'-Octachlorobiphenyl	PCB 194	PCB	35694-08-7	n.d.	n.d.	n.d.	n.d.	183.42	303.053
Acenaphthene		PAH	83-32-9	n.d.	n.d.	n.d.	n.d.	n.d.	n.d.
Acenaphthylene		PAH	208-96-8	n.d.	n.d.	n.d.	n.d.	n.d.	n.d.
Anthracene		PAH	120-12-7	n.d.	n.d.	n.d.	n.d.	n.d.	n.d.
Benz[a]anthracene		PAH	56-55-3	n.d.	n.d.	n.d.	n.d.	n.d.	49.6524
Benzo[a]pyrene		PAH	50-32-8	n.d.	n.d.	n.d.	n.d.	n.d.	n.d.
Benzo[b]fluoranthene		PAH	205-99-2	n.d.	n.d.	n.d.	n.d.	n.d.	n.d.
Benzo[b]fluorene		PAH	243-17-4	n.d.	187.757	n.d.	n.d.	n.d.	n.d.
Benzo[ghi]perylene		PAH	191-24-2	n.d.	n.d.	n.d.	n.d.	n.d.	n.d.
Benzo[k]fluoranthene		PAH	207-08-9	n.d.	n.d.	n.d.	n.d.	n.d.	n.d.
Chrysene		PAH	218-01-9	n.d.	n.d.	n.d.	n.d.	n.d.	n.d.
4H-Cyclopenta[def]phenanthrene		PAH	203-64-5	319.448	363.087	n.d.	84.704	551.16	741.955
Dibenz[a,h]anthracene		PAH	53-70-3	n.d.	n.d.	n.d.	n.d.	n.d.	n.d.
Fluoranthene		PAH	206-44-0	148029	166101	70794.9	70119.2	217327	201807
Fluorene		PAH	86-73-7	n.d.	n.d.	n.d.	n.d.	n.d.	n.d.
Indeno[1,2,3-cd]pyrene		PAH	193-39-5	n.d.	n.d.	n.d.	n.d.	n.d.	n.d.
Perylene		PAH	198-55-0	n.d.	n.d.	n.d.	n.d.	n.d.	n.d.
Phenanthrene		PAH	85-01-8	n.d.	n.d.	n.d.	n.d.	n.d.	n.d.
Pyrene		PAH	129-00-0	70629.9	72032.4	63491.3	59730.6	154304	116792
m-Terphenyl		PAH	92-06-8	32553.4	14708.2	15484.1	17132	24508.1	19314.2
o-Terphenyl		PAH	84-15-1	n.d.	n.d.	n.d.	29.492	n.d.	n.d.
p-Terphenyl		PAH	92-94-4	6082.09	6318.42	4581.01	4156.38	4311.15	2678.13
9-vinylanthracene		PAH	2444-68-0	n.d.	n.d.	n.d.	n.d.	n.d.	n.d.
p,p'-Dichlorodiphenyldichloroethane	4,4'-DDE	OCP	72-55-9	6193.07	6057.08	11477.6	14979	56397.9	55046.7
p,p'-Dichlorodiphenyldichloroethylene	4,4'-DDD	OCP	72-54-8	n.d.	n.d.	n.d.	n.d.	556.473	523.73
p,p'-Dichlorodiphenyltrichloroethane	4,4'-DDT	OCP	50-29-3	n.d.	n.d.	n.d.	n.d.	n.d.	n.d.
1,1-Bis(p-chlorophenyl)-2-chloroethene	4,4'-DDMU	OCP	1022-22-6	n.d.	n.d.	n.d.	n.d.	1039.72	836.608
1,1-Dichloro-2,2-bis(4-methoxyphenyl)ethane		OCP	7388-31-0	32853.6	40772.9	72827.8	66541.7	9813.75	5725.06
Dieldrin		OCP	60-57-1	n.d.	n.d.	n.d.	n.d.	n.d.	n.d.
α-Endosulfan		OCP	959-98-8	n.d.	n.d.	n.d.	n.d.	n.d.	n.d.
α-hexachlorocyclohexane	α-HCH	OCP	319-84-6	n.d.	n.d.	n.d.	n.d.	n.d.	n.d.
Triclosan-methyl		OCP	[4640-01-1]	n.d.	n.d.	n.d.	n.d.	n.d.	n.d.
2,2',4,4'-Tetrabromdiphenyl ether	BDE-47	BDE	5436-43-1	n.d.	n.d.	n.d.	n.d.	n.d.	n.d.
2,2',4,4',5-Pentabromodiphenyl ether	BDE-99	BDE	60348-60-9	n.d.	n.d.	n.d.	n.d.	n.d.	n.d.
2,2',4,4',5,5'-Hexabromodiphenyl ether	BDE-153	BDE	68631-49-2	n.d.	n.d.	n.d.	n.d.	n.d.	n.d.
2,2',4,4',5,6'-Hexabromodiphenyl ether	BDE-154	BDE	207122-15-4	n.d.	n.d.	n.d.	n.d.	n.d.	n.d.
Allethrin		Pyr	584-79-2	12647.9	12569.6	3381.85	4797.79	4913.73	5967.46
Cyhalothrin		Pyr	91465-08-6	581.591	n.d.	941.914	643.869	70.8741	n.d.
Etofenprox		Pyr	80844-07-1	n.d.	n.d.	n.d.	n.d.	n.d.	n.d.
Permethrin		Pyr	52645-53-1	n.d.	1083.94	n.d.	n.d.	n.d.	n.d.
Prallethrin		Pyr	23031-36-9	77030.3	94101	5122.9	4927.31	4625.45	5156.12
Hexachlorobenzene	HCB	CHC	118-74-1	n.d.	n.d.	n.d.	n.d.	n.d.	n.d.
Pentachlorobenzene	PeCB	CHC	608-93-5	n.d.	n.d.	n.d.	n.d.	n.d.	n.d.
Celestolide		musks	13171-00-1	n.d.	n.d.	n.d.	n.d.	n.d.	n.d.
Galaxolide		musks	1222-05-5	n.d.	n.d.	n.d.	n.d.	n.d.	n.d.
Musk ambrette		musks	83-66-9	n.d.	n.d.	n.d.	n.d.	n.d.	n.d.
Musk ketone		musks	81-14-1	n.d.	n.d.	2031.87	1761.21	n.d.	n.d.
Musk xylene		musks	81-15-2	n.d.	n.d.	n.d.	n.d.	n.d.	n.d.
Phantolide		musks	15323-35-0	n.d.	n.d.	n.d.	n.d.	n.d.	n.d.
Tonalide		musks	21145-77-7	994.293	1159.85	933.142	1280.25	465.544	660.327
2-Acetonaphthone		Others	93-08-3	n.d.	221.328	114.951	170.723	n.d.	n.d.
Benzyl benzoate		Others	120-51-4	n.d.	n.d.	n.d.	n.d.	n.d.	239485
Benzyl-2-naphthylether		Others	613-62-7	n.d.	n.d.	n.d.	n.d.	n.d.	n.d.
Bis(4-chlorophenyl)sulfone		Others	80-07-9	n.d.	n.d.	n.d.	n.d.	n.d.	n.d.
2,2-Dimethoxy-2-phenylacetophenone	DMPA	Others	24650-42-8	2253.98	5156.75	1008.2	n.d.	11012.2	n.d.
Diphenyl sulfone		Others	127-63-9	134.645	n.d.	n.d.	291.245	299.542	406.009
Diphenylmethane		Others	101-81-5	2129.59	1538.75	565.07	1850.75	832.547	736.472
2,6-di-tert-Butylphenol		Others	128-39-2	n.d.	n.d.	n.d.	n.d.	n.d.	n.d.
Ethylene glycol diphenylether		Others	104-66-5	n.d.	n.d.	n.d.	n.d.	n.d.	n.d.
4-Methylbenzylidene camphor	Enzacamene	Others	36861-47-9	n.d.	n.d.	n.d.	n.d.	n.d.	n.d.
trans-alpha-Methylstilben		Others	103-30-0/833-81-8	n.d.	n.d.	n.d.	n.d.	n.d.	n.d.
1-Phenylnaphthalene		Others	605-02-7	444.7	471.343	49.9819	n.d.	n.d.	n.d.
cis-Stilben		Others	645-49-8	465.755	n.d.	n.d.	n.d.	n.d.	n.d.
alpha-Tocopherol acetate		Others (long chain)	7695-91-2	3910.52	4685.66	8586.76	8116.6	3661.16	n.d.

## Sheet: Table S7
Table S7. Silicone/silicone partition coefficients (KSilDC/SilSPP) applied.
Compound	KSilDC/SilSPP	Reference
Allethrin	2.482	Wernicke et al. 2022 DOI: 10.1186/s12302-022-00644-w
Cyhalothrin	2.482	Wernicke et al. 2022 DOI: 10.1186/s12302-022-00644-w
Fluoranthene	2.482	Wernicke et al. 2022 DOI: 10.1186/s12302-022-00644-w
p’p-DDE	2.249	Gilbert et al. 2016 DOI: 10.1021/acs.analchem.6b00400
PCB-101	2.107	Gilbert et al. 2016 DOI: 10.1021/acs.analchem.6b00393
PCB-118	2.3	Gilbert et al. 2016 DOI: 10.1021/acs.analchem.6b00394
PCB-138	2.648	Gilbert et al. 2016 DOI: 10.1021/acs.analchem.6b00395
PCB-149	2.403	Gilbert et al. 2016 DOI: 10.1021/acs.analchem.6b00396
PCB-153	2.112	Gilbert et al. 2016 DOI: 10.1021/acs.analchem.6b00397
PCB-170	3.006	Gilbert et al. 2016 DOI: 10.1021/acs.analchem.6b00398
PCB-180	2.286	Gilbert et al. 2016 DOI: 10.1021/acs.analchem.6b00399
Prallethrin	2.482	Wernicke et al. 2022 DOI: 10.1186/s12302-022-00644-w
Pyrene	2.482	Wernicke et al. 2022 DOI: 10.1186/s12302-022-00644-w
Tonalide	2.482	Wernicke et al. 2022 DOI: 10.1186/s12302-022-00644-w

## Sheet: Table S8
Table S8: MDL for silicone-coated jars.
Compound	MDL [nganalyte/ mLextract]	Reference
HCB	0.1	Muz et al. 2020 DOI: 10.1021/acs.est.0c05537
PCB101	2	Muz et al. 2020 DOI: 10.1021/acs.est.0c05537
PCB52	0.2	Muz et al. 2020 DOI: 10.1021/acs.est.0c05538
DDE	0.2	Muz et al. 2020 DOI: 10.1021/acs.est.0c05539
PYR	0.2	Muz et al. 2020 DOI: 10.1021/acs.est.0c05540
PHEN	1	Muz et al. 2020 DOI: 10.1021/acs.est.0c05541
PCB138	0.2	Muz et al. 2020 DOI: 10.1021/acs.est.0c05542
PCB44	0.2	Muz et al. 2020 DOI: 10.1021/acs.est.0c05543
PCB153	0.2	Muz et al. 2020 DOI: 10.1021/acs.est.0c05544
PCB118	0.2	Muz et al. 2020 DOI: 10.1021/acs.est.0c05545

## Sheet: Table S9
Table S9: Parameters used for the contaminant mass ratio (CMR) calibration approach and the modeling of uptake from water.
Compound	Log KSW (L/L)a,b	log DW (m2/s)	log DSIL (m2/s)c
HCB	5.29532	-9.31272	-10.12
PCB101	6.57532	-9.35476	-10.6
PCB52	6.15532	-9.32042	-10.55
DDE	6.51636	-9.34672
PYR	4.83012	-9.20726	-10.51
PHEN	4.26012	-9.16814	-10.275
PCB138	7.15532	-9.38574	-10.68
PCB44	6.24532	-9.32042	-10.57
PCB153	7.02532	-9.38574	-10.64
PCB118	6.74532	-9.35476	-10.64
a Gilbert et al. 2016 DOI: 10.1021/acs.analchem.6b00393
b Smedes et al. 2019 DOI:10.1016/j.chemosphere.2019.01.164
c Rusina et al. 2010 DOI: 10.1002/app.31704

[truncated: 1 more sheets: Table S10]
